# Supplementary material for: Neural dynamics of causal inference in the macaque frontoparietal circuit
Source: eLife. 2022 Oct 24;11:e76145. doi: 10.7554/eLife.76145 (PMC9642994; doi:10.7554/eLife.76145)
Supplement: Figure 4—source code 1. [file elife-76145-fig4-code1.zip]

Archive with 7 entries (6 files):
- Figure 4ΓÇôSource Code 1/
- __MACOSX/._Figure 4ΓÇôSource Code 1
- Figure 4ΓÇôSource Code 1/.DS_Store
- __MACOSX/Figure 4ΓÇôSource Code 1/._.DS_Store
- Figure 4ΓÇôSource Code 1/figure4_R2.py
- __MACOSX/Figure 4ΓÇôSource Code 1/._figure4_R2.py
- Figure 4ΓÇôSource Code 1/style_paper.mplstyle
