# Supplementary material for: Neural dynamics of causal inference in the macaque frontoparietal circuit
Source: eLife. 2022 Oct 24;11:e76145. doi: 10.7554/eLife.76145 (PMC9642994; doi:10.7554/eLife.76145)
Supplement: Figure 4—source data 1. [file elife-76145-fig4-data1.zip]

Archive with 3 entries (2 files):
- Figure 4ΓÇôSource Data 1/
- __MACOSX/._Figure 4ΓÇôSource Data 1
- Figure 4ΓÇôSource Data 1/fig4Data.pickle
