# Supplementary material for: Neural dynamics of causal inference in the macaque frontoparietal circuit
Source: eLife. 2022 Oct 24;11:e76145. doi: 10.7554/eLife.76145 (PMC9642994; doi:10.7554/eLife.76145)
Supplement: Figure 5—source code 1. [file elife-76145-fig5-code1.zip › Figure 5ΓÇôSource Code 1/style_paper.mplstyle]

### for paper figures

text.color : (0.2,0.2,0.2)

# font
font.family         : calibri
font.style          : normal
font.variant        : normal
font.weight         : normal
font.stretch        : normal
## note that font.size controls default text sizes.  To configure
## special text sizes tick labels, axes, labels, title, etc, see the rc
## settings for axes and ticks. Special text sizes can be defined
## relative to font.size, using the following values: xx-small, x-small,
## small, medium, large, x-large, xx-large, larger, or smaller
font.size           : 5.0
font.serif          : DejaVu Serif, Bitstream Vera Serif, Computer Modern Roman, New Century Schoolbook, Century Schoolbook L, Utopia, ITC Bookman, Bookman, Nimbus Roman No9 L, Times New Roman, Times, Palatino, Charter, serif
font.calibri     : DejaVu Sans, Bitstream Vera Sans, Computer Modern Sans Serif, Lucida Grande, Verdana, Geneva, Lucid, Arial, Helvetica, Avant Garde, sans-serif
font.cursive        : Apple Chancery, Textile, Zapf Chancery, Sand, Script MT, Felipa, cursive
font.fantasy        : Comic Sans MS, Chicago, Charcoal, ImpactWestern, Humor Sans, xkcd, fantasy
font.monospace      : DejaVu Sans Mono, Bitstream Vera Sans Mono, Computer Modern Typewriter, Andale Mono, Nimbus Mono L, Courier New, Courier, Fixed, Terminal, monospace

# patch
patch.linewidth: 0.5
patch.facecolor: 348ABD  # blue
patch.edgecolor: EEEEEE
patch.antialiased: True

# AXES
axes.titlesize : 8#10#24
axes.labelsize : 8#10#22
axes.edgecolor : (0.1,0.1,0.1) #Normalized RGB colours (from 0 to 1 instead of 0 to 255)
axes.labelcolor : (0.1,0.1,0.1)
axes.linewidth : 1
axes.spines.top : False
axes.spines.right : False
axes.spines.bottom : True
axes.spines.left : True

# GRID
axes.grid : False#
#grid.alpha : 0.7
#grid.linestyle : --
#grid.linewidth : 0.6
#grid.color     : ffffff

# LINES
## See https://matplotlib.org/api/artist_api.html#module-matplotlib.lines
axes.prop_cycle: cycler('color', ['CA2521', '456acf', '099d84','ff7f00', '6a51a3', '4eb3d3', '8EBA42', 'da9a39'])
                   # E24A33 : red
                   # 348ABD : blue
                   # 988ED5 : purple
                   # 777777 : gray
                   # FBC15E : yellow
                   # 8EBA42 : green
                   # FFB5B8 : pink
lines.linewidth : 1# ## See https://matplotlib.org/api/artist_api.html#module-matplotlib.lines
lines.linestyle : -    ## solid line
lines.color     : C0   ## has no affect on plot(); see axes.prop_cycle
lines.marker          : None  ## the default marker
lines.markerfacecolor : auto  ## the default marker face color
lines.markeredgecolor : auto  ## the default marker edge color
lines.markeredgewidth : 1   ## the line width around the marker symbol
lines.markersize      : 10#16     ## marker size, in points
lines.dash_joinstyle  : round       ## {miter, round, bevel}
lines.dash_capstyle   : butt        ## {butt, round, projecting}
lines.solid_joinstyle : round       ## {miter, round, bevel}
lines.solid_capstyle  : projecting  ## {butt, round, projecting}
lines.antialiased : True  ## render lines in antialiased (no jaggies)


# SCATTER PLOT
scatter.marker : .         ## The default marker type for scatter plots.
scatter.edgecolors : face  ## The default edge colors for scatter plots.
#scatter.size: 10


# errorbar props
errorbar.capsize: 0

# TICKS
xtick.labelsize : 8#10#20
xtick.color : (0.2,0.2,0.2)
xtick.direction : in
ytick.labelsize : 8#10#20 7
ytick.color : (0.2,0.2,0.2)
ytick.direction : in

xtick.major.size : 1.5
ytick.major.size : 1.5


## * LEGEND                                                                  *
legend.loc           : best
legend.frameon       : False     ## if True, draw the legend on a background patch
legend.framealpha    : 0.8      ## legend patch transparency
legend.facecolor     : inherit  ## inherit from axes.facecolor; or color spec
legend.edgecolor     : 0.8      ## background patch boundary color
legend.fancybox      : True     ## if True, use a rounded box for the
                                 # legend background, else a rectangle
legend.shadow        : True#False    ## if True, give background a shadow effect
legend.numpoints     : 1        ## the number of marker points in the legend line
legend.scatterpoints : 1        ## number of scatter points
legend.markerscale   : 1.0      ## the relative size of legend markers vs. original
legend.fontsize      : 8#18
legend.title_fontsize : None    ## None sets to the same as the default axes.

# Dimensions as fraction of fontsize:
legend.borderpad     : 0.4  ## border whitespace
legend.labelspacing  : 0.5  ## the vertical space between the legend entries
legend.handlelength  : 2.0  ## the length of the legend lines
legend.handleheight  : 0.7  ## the height of the legend handle
legend.handletextpad : 0.8  ## the space between the legend line and legend text
legend.borderaxespad : 0.5  ## the border between the axes and legend edge
legend.columnspacing : 2.0  ## column separation

# FIGURE OUTPUT 
figure.autolayout : True
figure.figsize  : 9, 6
figure.dpi : 300
savefig.dpi : 300
savefig.transparent: True
